# Supplementary material for: TYK2 regulates tau levels, phosphorylation and aggregation in a tauopathy mouse model
Source: Nat Neurosci. 2024 Nov 11;27(12):2417–29. doi: 10.1038/s41593-024-01777-2 (PMC11614740; doi:10.1038/s41593-024-01777-2)
Supplement: Supplementary file 3 — Pathological and clinical information for postmortem human brain samples. [file 41593_2024_1777_MOESM3_ESM.xlsx]

## Sheet: 1
Supplementary Table 1. Pathological and clinical information for post-mortem human brain samples.
Disease	BRAAK	AGE	SEX	PMD	Brain region
AD	6	88	F	17	MFG
AD	6	87	M	7	MFG
AD	6	65	M	11	MFG
AD	6	62	F	18	MFG
AD	5	86	M	5	MFG
AD	6	89	F	7	MFG
AD	5	61	F	18	MTG
AD	5	77	M	24	MTG
AD	5	73	F	12	MTG
AD	5	86	F	18	MTG
AD	5	77	F	28	MTG
AD	5	70	F	24	MTG
AD	5	>=90	M	72	MTG
AD	5	75	M	4	MTG
AD	5	58	F	63	MTG
AD	5	>=90	M	6	MTG
AD	5	75	F	26	MTG
Control	-	87	F	35	MFG
Control	-	71	M	14	MFG
Control	-	63	F	23	MFG
Control	-	60	M	12	MFG
Control	-	71	F	17	MFG
Control	-	72	M	24	MFG
Control	-	>=90	F	18	MTG
Control	-	89	M	36	MTG
Control	-	>=90	M	86	MTG
Control	-	89	F	8	MTG
Control	-	>=90	M	26	MTG
Control	-	>=90	F	35	MTG
	AD= Alzheimer disease case, PMD= Postmortem delay (hours) MFG= Middle frontal gyrus, MTG= Middle temporal gyrus, M=Male, F= Female.
