# Supplementary material for: TYK2 regulates tau levels, phosphorylation and aggregation in a tauopathy mouse model
Source: Nat Neurosci. 2024 Nov 11;27(12):2417–29. doi: 10.1038/s41593-024-01777-2 (PMC11614740; doi:10.1038/s41593-024-01777-2)
Supplement: Supplementary file 4 — Key resources table. [file 41593_2024_1777_MOESM4_ESM.xlsx]

## Sheet: Sheet1
Supplementary Table 2. Key resource table
Reagent or Resource	Source	IDENTIFIER
Antibody
Mouse anti-TYK2	Abcam	Cat# ab303500
Rabbit anti-phospho-TYK2 (p292)	Abcam	Cat# ab138394
Mouse anti-tau (tau 5)	Abcam	Cat# ab80579
Rabbit anti-tau (Dako)	Agilent	Cat# A0024
Mouse anti-HA (HA-7)	Biolegend	Cat# 901514
Mouse anti-FLAG (M2)	Sigma-Aldrich	Cat# F3156
Mous anti-Phospho-tau (Ser396/Ser404) PHF1		N/A
Rabbit anti-tau (T22), oligomeric	EMD Millipore	Cat# ABN454-I
Rabbit Phosphso-tau (Thr205)	Thermo Fisher Scientific	Cat# 44-738G
Mouse anti-phosphotyrosine 4G10	EMD Millipore	Cat# 05-321
Rabbit anti-FYN	Cell Signaling Technology	Cat# 4023
Mouse anti-Vinculin	Sigma-Aldrich	Cat# V9131
Mouse anti-GAPDH	Advanced ImmunoChemical	Cat# 2-RGM2
Goat anti-Glial fibrillary acidic protein (GFAP)	Novus Biologicals	Cat# 53809
Mouse anti-Iba1	Wako Chemicals	Cat# 019-19741
Rabbit anti- Phosphso-tau (pY29)	This paper	N/A
Mouse anti-Phospho-tau (pY18)	MediMabs	Cat# MM-0194-P
Mouse anti-Phospho-tau (pS396), PHF13	Cell Signaling Technology	Cat# 9632S
Rabbit anti-DUSP1	ABclonal	Cat# A2919
Mouse anti-myc tag	Sigma-Aldrich	Cat# C3956
Rabbit anti-b-catenin	Cell Signaling Technology	Cat# 8480
Donkey anti-Rabbit IgG, Alexa Fluor 555	Thermo Scientific	Cat# A-31572
Donkey anti-goat IgG, Alexa Fluor 594	Jackson ImmunoResearch	Cat# 705-585-003
Donkey anti-Rabbit IgG, IRDye® 800CW	Li-COR Bioscience	Cat# 926-32213
Goat anti-Rabbit IgG, IRDye®680RD	Li-COR Bioscience	Cat# 926-68071
Goat anti-Mouse IgG, IRDye® 800CW	Li-COR Bioscience	Cat# 926-32210
Goat anti-Mouse IgG, IRDye®680RD	Li-COR Bioscience	Cat# 926-68072
Kit
RNeasy mini kit	QIAGEN	Cat# 74104
Total tau ELISA kit	Thermo	Cat# KHB0042
BCA Protein Assay kit	Thermo Fisher Scientific	Cat# 3225
Chemical and reagents
Laemmli sample buffer	Sigma-Aldrich	Cat# 3401-10VL
GlutaMAX	Thermo Fisher Scientific	Cat# 35050-061
B-27	Thermo Fisher Scientific	Cat# A3582801
Trizol LS	Thermo Fisher Scientific	Cat# 10296-010
Hexadecyltrimethylammonium bromide (HDTA)	Sigma-Aldrich	Cat# H5882
Prolong® Gold Antifade Reagent	Thermo Fisher Scientific	Cat# 9071S
Hoechst	Abcam	Cat# ab228551
Doxycycline	Sigma-Aldrich	Cat# D9891-5G
Deucravacitinib (BMS986165)	Selleck Chemicals	Cat# S8879
Zlc002	Selleck Chemicals	Cat# E0496
Batoprotafib (TNO155)	TargetMol	Cat# T13176
MG132	EMD Millipore	Cat# 474791
Chloroquine	Sigma-Aldrich	Cat# C6628
Protease inhibitor cocktail	GenDEPOT	Cat# P3100-020
Phosphatase inhibitor cocktail	GenDEPOT	Cat# P3200-020
Lipofectamine 2000	Invitrogen	Cat# 11668-500
TransIT®-293	Mirus	Cat# MIR2704
Protein G conjugated Dynabead	Invitrogen/Ambion	Cat# 10-004-D
Recombinant DNA
pcDNA3.1-V5-FYN	Addgenelnc	Cat# 27234
pCMV-Tag 5A-myc-GSK3bCA	Addgenelnc	Cat# 16261
tet-pLKO shMKP1.v1 puro	Addgenelnc	Cat# 87790
pLV-Human TYK2-3X FLAG	This paper	N/A
pLV-Human TYK2 kinase domain-3X FLAG	This paper	N/A
pLV-EF1a	Addgenelnc	Cat#85132
pLV-Human Tau441	This paper	N/A
pLV-Human Tau441_Y18F	This paper	N/A
pLV-Human Tau441_Y29F	This paper	N/A
pLV-Human Tau441_Y197F	This paper	N/A
pLV-Human Tau441_Y310F	This paper	N/A
pLV-Human Tau441_Y397F	This paper	N/A
pLV-Human Tau441_Y18,29,197,310,397F	This paper	N/A
pLV-Human Tau441_P301S-YFP	This paper	N/A
pLV-Human Tau441_Y29F/P301S-YFP	This paper	N/A
pLV-HJ15.4-HA	This paper	N/A
pLV-HJ8.5-HA	This paper	N/A
pInducer-Human Tau441	This paper	N/A
pInducer-Human Tau441_Y29F	This paper	N/A
pLOC-Stub1-myc	This paper	N/A
pRK5-HA-Ubiquitin-WT	Addgenelnc	Cat# 17608
pRK5-HA-Ubiquitin-K48	Addgenelnc	Cat# 17605
pRK5-HA-Ubiquitin-K63	Addgenelnc	Cat# 17606
pAAV-YFP-luciferase_shRNA-miRE	This paper	N/A
pAAV-YFP-TYK2_shRNA-miRE	This paper	N/A
pAAV-TYK2-kinas domain	This paper	N/A
pAAV-tau441P301S	This paper	N/A
pAAV-tau441Y29F/P301S	This paper	N/A
pAAV-YFP	This paper	N/A
pAAV-tdtomato-T2A-Cre	This paper	N/A
Experimental model: Cell Lines
HEK293T	ATCC	CRL-3216; RRID:CVCL_0063
Tau RD P301S PRET Biosenser	ATCC	CRL-3275
Neuo-2a	ATCC	CCL-131
SHSY5Y	ATCC	CRL-2266
Experimental Models: Organisms/Strains
CFW	Charles River	Strain Code: 24
FVB	The Jackson Laboratory	IMSR_JAX:001800
B6;C3-Tg(Prnp-MAPT*P301S)PS19Vle/J	The Jackson Laboratory	RRID:IMSR_JAX:024841
B10.D1-H2q/SgJ (Allele Symbol Tyk2E775K)	The Jackson Laboratory	RRID:IMSR _JAX:002024
C57BL/6N-Tyk2tm2b(EUCOMM)Hmgu/Ieg	IMPC	Cat# EM:1178
