# Supplementary material for: TYK2 regulates tau levels, phosphorylation and aggregation in a tauopathy mouse model
Source: Nat Neurosci. 2024 Nov 11;27(12):2417–29. doi: 10.1038/s41593-024-01777-2 (PMC11614740; doi:10.1038/s41593-024-01777-2)
Supplement: Supplementary file 5 — Sequences of oligonucleotides. [file 41593_2024_1777_MOESM5_ESM.xlsx]

## Sheet: Sheet2
		tau441_BamH1_Forward		atcattttggcaaagaattggatccATGGCTGAGCCCCG
		tau441_EcoR1_Reverse		ttgattatcgataagcttgatatcgaattcTTACAAACCCTGCTTGGCC
		tau441_EcoR1_Forward		AGAATCCTGGCCCAgaattcAtggctgagccccgccag
		tau441_Not1_Reverse		ATAAGCTGCTCGAGgcggccgctcacaaaccctgcttgg
	TYK2_BamH1_Forward			atttcaggtgtcgtgaggatccatgcctctgcgccactg
	primer for tau mutagenesis (Tyr-Phe)
		tau_Y18F Reverse		gtcccccaacccGAAcgtcccagcgtg
		tau_Y18F Forward		cacgctgggacgTTCgggttgggggac
		tau_Y29F Reverse		ttggtgcatggtGAAgcccccctgatc
		tau_Y29F Forward		gatcaggggggcTTCaccatgcaccaa
		tau_Y197F Reverse		gccggggctgctGAAgccgctgcgatc
		tau_Y197F Forward		gatcgcagcggcTTCagcagccccggc
		tau_Y310F Reverse		gtcaactggtttGAAgactatttgcac
		tau_Y310F Forward		gtgcaaatagtcTTCaaaccagttgac
		tau_Y394F Reverse		cactggcgacttGAAcacgatctccgc
		tau_Y394F Forward		gcggagatcgtgTTCaagtcgccagtg
		tau_P301S Reverse		actgccgcctccACTgacgtgtttgat
		tau_P301S Forward		atcaaacacgtcAGTggaggcggcagt
	Primer for HA-tagged tau intrabody
		HA_ EcoR1-R		ccgcggcccgtcgagaattcTCAAGCGTAATCTGGAACA
		HJ15.4 BamH1-F		catttcaggtgtcgtgaggatccatgcaaattgttctcacc
		HJ8.5BamH1-F		catttcaggtgtcgtgaggatccATGGACATCGTGCTGACC
		HA_ EcoR1-R'		ggccgccctcgaggaattcTCAAGCGTAATCTGGAACA
	Primer for TYK2 kinase domain only (KD)
		Tyk2_2653F BamH1pA		atcattttggcaaagaattggatccATGccggcgtcggaccctac
		Tyk2 R EcoR1pA		ttgattatcgataagcttgatatcGAATTCTTACTTGTCATCGTCATC
	mouse Tyk2 shRNA (http://splashrna.mskcc.org/)
	Tyk2_54721_4765_v1			TGCTGTTGACAGTGAGCGAACAGATGAGTGTTTAATAAAATAGTGAAGCCACAGATGTATTTTATTAAACACTCATCTGTGTGCCTACTGCCTCGGA
	Tyk2_54721_4764_v1			TGCTGTTGACAGTGAGCGACACAGATGAGTGTTTAATAAATAGTGAAGCCACAGATGTATTTATTAAACACTCATCTGTGGTGCCTACTGCCTCGGA
	Tyk2_54721_3124_v1			TGCTGTTGACAGTGAGCGAACGAACATATTGTCAAGTATATAGTGAAGCCACAGATGTATATACTTGACAATATGTTCGTGTGCCTACTGCCTCGGA
	Primer for mouse Tyk2 qPCR
		moTyk2gFor		TCTCCAGGGAAGGTGAGTTC
		moTyk2gRev		TCTCAAGAAGGGTGGCACCA
	gblock (IDT)
		tau1-609_Y18F_Y29F_Y197F		ctcgagGCCACCATGGAGCAGAAGCTGATCAGCGAGGAGGACCTGGCTGAGCCCCGCCAGGAGTTCGAAGTGATGGAAGATCACGCTGGGACGTTCGGGTTGGGGGACAGGAAAGATCAGGGGGGCTTCACCATGCACCAAGACCAAGAGGGTGACACGGACGCTGGCCTGAAAGAATCTCCCCTGCAGACCCCCACTGAGGACGGATCTGAGGAACCGGGCTCTGAAACCTCTGATGCTAAGAGCACTCCAACAGCGGAAGATGTGACAGCACCCTTAGTGGATGAGGGAGCTCCCGGCAAGCAGGCTGCCGCGCAGCCCCACACGGAGATCCCAGAAGGAACCACAGCTGAAGAAGCAGGCATTGGAGACACCCCCAGCCTGGAAGACGAAGCTGCT…
